# Supplementary material for: Pharmacogenomics-based systematic review of coronary artery disease based on personalized medicine procedure
Source: Heliyon. 2024 Mar 29;10(7):e28983. doi: 10.1016/j.heliyon.2024.e28983 (PMC11004819; doi:10.1016/j.heliyon.2024.e28983)
Supplement: Multimedia component 1 [file mmc1.xlsx]

## Sheet: Sheet1
Number	PMID
1	PMID:32466264
2	PMID:34050656
3	PMID:34368511
4	PMID:34621803
5	PMID:33953838
6	PMID:31988066
7	PMID:32566461
8	PMID:35053596
9	PMID:33923612
10	PMID:36263481
11	PMID:33381707
12	PMID:34880905
13	PMID:33185739
14	PMID:32585625
15	PMID:36204584
16	PMID:32977454
17	PMID:35003981
18	PMID:33321069
19	PMID:34825047
20	PMID:32332683
21	PMID:34552562
22	PMID:33903284
23	PMID:32803503
24	PMID:35192625
25	PMID:34136551
26	PMID:34595882
27	PMID:34675593
28	PMID:33969358
29	PMID:35224153
30	PMID:35187107
31	PMID:33655727
32	PMID:32293292
33	PMID:32468164
34	PMID:33356708
35	PMID:35263363
36	PMID:34786379
37	PMID:35175464
38	PMID:31113345
39	PMID:35211110
40	PMID:33499277
41	PMID:36603481
42	PMID:32566035
43	PMID:32907989
44	PMID:33778213
45	PMID:34615528
46	PMID:33299376
47	PMID:32373157
48	PMID:34552349
49	PMID:35402548
50	PMID:34121897
51	PMID:33917744
52	PMID:31965030
53	PMID:33996933
54	PMID:36284400
55	PMID:34158796
56	PMID:33126452
57	PMID:33081636
58	PMID:33238643
59	PMID:34567888
60	PMID:33669721
61	PMID:32804330
62	PMID:34713722
63	PMID:32849967
64	PMID:32719228
65	PMID:32154731
66	PMID:33598635
67	PMID:33381894
68	PMID:35365066
69	PMID:33708807
70	PMID:35651907
71	PMID:34239605
72	PMID:34419063
73	PMID:31584065
74	PMID:32858814
75	PMID:35321524
76	PMID:34321906
77	PMID:34977199
78	PMID:32591598
79	PMID:33511207
80	PMID:31150543
81	PMID:35223093
82	PMID:32618141
83	PMID:34609443
84	PMID:34532348
85	PMID:32802883
86	PMID:32373127
87	PMID:34707383
88	PMID:35222523
89	PMID:35252377
90	PMID:33907634
91	PMID:35328073
92	PMID:35224092
93	PMID:33859569
94	PMID:34513991
95	PMID:34140969
96	PMID:32397522
97	PMID:33574266
98	PMID:34447459
99	PMID:32016996
100	PMID:34631806
101	PMID:33483510
102	PMID:34827683
103	PMID:36672997
104	PMID:33937325
105	PMID:33239161
106	PMID:32392116
107	PMID:33381550
108	PMID:34385509
109	PMID:33343632
110	PMID:32775466
111	PMID:33772158
112	PMID:36064568
113	PMID:32178433
114	PMID:31489700
115	PMID:34811445
116	PMID:34660716
117	PMID:34532371
118	PMID:32161285
119	PMID:37587376
120	PMID:33725943
121	PMID:33746034
122	PMID:32323776
123	PMID:36222281
124	PMID:34565095
125	PMID:32919281
126	PMID:33739370
127	PMID:32790694
128	PMID:34681838
129	PMID:32160892
130	PMID:34064346
131	PMID:35246263
132	PMID:33991155
133	PMID:32039564
134	PMID:33758323
135	PMID:31688068
136	PMID:34395522
137	PMID:34568680
138	PMID:31936845
139	PMID:32889667
140	PMID:34897030
141	PMID:31964422
142	PMID:35211520
143	PMID:33574831
144	PMID:32746821
145	PMID:34646607
146	PMID:32341647
147	PMID:31340238
148	PMID:33850223
149	PMID:34369166
150	PMID:33093801
151	PMID:35941416
152	PMID:35371012
153	PMID:34336004
154	PMID:34872933
155	PMID:34212983
156	PMID:33452392
157	PMID:34992158
158	PMID:34440481
159	PMID:32597702
160	PMID:37668737
161	PMID:33306161
162	PMID:36747745
163	PMID:34408821
164	PMID:34621486
165	PMID:33298998
166	PMID:33593303
167	PMID:32322002
168	PMID:35053285
169	PMID:32473635
170	PMID:33777109
171	PMID:31965762
172	PMID:36588289
173	PMID:33666096
174	PMID:33086769
175	PMID:32704153
176	PMID:34679682
177	PMID:37629526
178	PMID:33761885
179	PMID:34645126
180	PMID:36305124
181	PMID:34594052
182	PMID:32695216
183	PMID:34422929
184	PMID:33693287
185	PMID:35874761
186	PMID:32257639
187	PMID:35327367
188	PMID:33557767
189	PMID:33899735
190	PMID:35959094
191	PMID:35290075
192	PMID:34530741
193	PMID:33187508
194	PMID:33932990
195	PMID:34815491
196	PMID:33191322
197	PMID:34666674
198	PMID:32727585
199	PMID:34316491
200	PMID:32547608
201	PMID:31639433
202	PMID:35369313
203	PMID:32560699
204	PMID:34397037
205	PMID:32573962
206	PMID:33922315
207	PMID:32969717
208	PMID:33336068
209	PMID:33762934
210	PMID:35200704
211	PMID:35203469
212	PMID:35197509
213	PMID:32862661
214	PMID:31900894
215	PMID:32424189
216	PMID:35174229
217	PMID:33735200
218	PMID:35379829
219	PMID:32362919
220	PMID:32280540
221	PMID:33732887
222	PMID:34908864
223	PMID:33080691
224	PMID:36033992
225	PMID:33922861
226	PMID:36830779
227	PMID:34088265
228	PMID:34961328
229	PMID:36460208
230	PMID:32052443
231	PMID:33447689
232	PMID:31916186
233	PMID:32083582
234	PMID:32997403
235	PMID:37308900
236	PMID:33122485
237	PMID:34596141
238	PMID:36225958
239	PMID:33244470
240	PMID:33995785
241	PMID:34679472
242	PMID:37476576
243	PMID:33802675
244	PMID:33329013
245	PMID:33865521
246	PMID:36928188
247	PMID:34606471
248	PMID:37201714
249	PMID:37394483
250	PMID:35002384
251	PMID:33004038
252	PMID:34199391
253	PMID:34356659
254	PMID:36743388
255	PMID:34548093
256	PMID:32319336
257	PMID:34194581
258	PMID:31495986
259	PMID:36653284
260	PMID:32114892
261	PMID:35207618
262	PMID:35559044
263	PMID:32065620
264	PMID:30429231
265	PMID:33634169
266	PMID:36337880
267	PMID:32067586
268	PMID:34829826
269	PMID:32762650
270	PMID:32066489
271	PMID:32756866
272	PMID:36243396
273	PMID:36538237
274	PMID:35887917
275	PMID:34356987
276	PMID:32514076
277	PMID:32819979
278	PMID:35355960
279	PMID:34121126
280	PMID:34130657
281	PMID:33390563
282	PMID:33686958
283	PMID:32513188
284	PMID:35784716
285	PMID:35441719
286	PMID:33582093
287	PMID:32192491
288	PMID:33988174
289	PMID:37066230
290	PMID:33132295
291	PMID:35622307
292	PMID:33845890
293	PMID:34787870
294	PMID:33453712
295	PMID:36935755
296	PMID:35381443
297	PMID:32894067
298	PMID:35228293
299	PMID:32191788
300	PMID:32776741
301	PMID:36012185
302	PMID:34957237
303	PMID:32553260
304	PMID:37491572
305	PMID:36144220
306	PMID:33731537
307	PMID:33148166
308	PMID:33288822
309	PMID:33004870
310	PMID:33883451
311	PMID:37525634
312	PMID:35083296
313	PMID:34837967
314	PMID:33993663
315	PMID:33098191
316	PMID:35193553
317	PMID:37137588
318	PMID:32934964
319	PMID:33634981
320	PMID:36135831
321	PMID:31729103
322	PMID:34551209
323	PMID:34833954
324	PMID:36988256
325	PMID:32810196
326	PMID:32629690
327	PMID:35210822
328	PMID:31677125
329	PMID:33677976
330	PMID:34349574
331	PMID:34064025
332	PMID:31595792
333	PMID:35996895
334	PMID:32750306
335	PMID:31911446
336	PMID:34797867
337	PMID:32509747
338	PMID:34777579
339	PMID:33662410
340	PMID:32046680
341	PMID:32180836
342	PMID:35327546
343	PMID:33530946
344	PMID:32702814
345	PMID:33582500
346	PMID:32905149
347	PMID:33551446
348	PMID:34719373
349	PMID:34908923
350	PMID:35042885
351	PMID:32184822
352	PMID:33122452
353	PMID:35387481
354	PMID:34684048
355	PMID:34687547
356	PMID:35206847
357	PMID:33583415
358	PMID:33564343
359	PMID:32011499
360	PMID:36758863
361	PMID:32147289
362	PMID:36860353
363	PMID:31709737
364	PMID:31913058
365	PMID:31977856
366	PMID:35934844
367	PMID:37102240
368	PMID:36204316
369	PMID:36119412
370	PMID:30947598
371	PMID:31758517
372	PMID:32307090
373	PMID:33659602
374	PMID:31799987
375	PMID:33004884
376	PMID:32957805
377	PMID:33718455
378	PMID:34311709
379	PMID:33519456
380	PMID:34790047
381	PMID:32374489
382	PMID:34764653
383	PMID:35069932
384	PMID:33287625
385	PMID:33244142
386	PMID:36097025
387	PMID:32908115
388	PMID:33463482
389	PMID:35330914
390	PMID:37637145
391	PMID:34970358
392	PMID:34814015
393	PMID:37510939
394	PMID:34199767
395	PMID:34202960
396	PMID:31608708
397	PMID:32908113
398	PMID:34483680
399	PMID:35103484
400	PMID:34205376
401	PMID:32762905
402	PMID:34475775
403	PMID:35590109
404	PMID:32848891
405	PMID:35252305
406	PMID:34419052
407	PMID:32404888
408	PMID:34950898
409	PMID:36837440
410	PMID:32756139
411	PMID:37268267
412	PMID:35801781
413	PMID:34291009
414	PMID:32239421
415	PMID:34778402
416	PMID:32647666
417	PMID:33195464
418	PMID:36819991
419	PMID:34244579
420	PMID:35054948
421	PMID:32572074
422	PMID:33447259
423	PMID:36317958
424	PMID:36232370
425	PMID:35146010
426	PMID:32547167
427	PMID:33625251
428	PMID:31739217
429	PMID:33506919
430	PMID:34156559
431	PMID:35928610
432	PMID:32113648
433	PMID:36625283
434	PMID:34915839
435	PMID:32259031
436	PMID:32332377
437	PMID:34799941
438	PMID:33965313
439	PMID:35372662
440	PMID:35958505
441	PMID:34300236
442	PMID:31955171
443	PMID:34321406
444	PMID:32089048
445	PMID:34881313
446	PMID:32049202
447	PMID:32758009
448	PMID:34233476
449	PMID:33331582
450	PMID:36014939
451	PMID:33029257
452	PMID:31702773
453	PMID:33546595
454	PMID:32670434
455	PMID:35768776
456	PMID:32664128
457	PMID:34689767
458	PMID:32599677
459	PMID:37108367
460	PMID:34065198
461	PMID:33089397
462	PMID:36305972
463	PMID:33749340
464	PMID:37443715
465	PMID:32670435
466	PMID:33431716
467	PMID:32481463
468	PMID:32737345
469	PMID:35566578
470	PMID:37042848
471	PMID:37665448
472	PMID:34616228
473	PMID:35045351
474	PMID:32682401
475	PMID:33566225
476	PMID:35304681
477	PMID:33107486
478	PMID:35994706
479	PMID:33250679
480	PMID:32352013
481	PMID:35197230
482	PMID:34031834
483	PMID:33538987
484	PMID:34313350
485	PMID:32930934
486	PMID:32522679
487	PMID:35957925
488	PMID:36317060
489	PMID:32598182
490	PMID:32301366
491	PMID:33626337
492	PMID:32588117
493	PMID:34432895
494	PMID:32557866
495	PMID:33893936
496	PMID:31915161
497	PMID:37544377
498	PMID:34496169
499	PMID:35708030
500	PMID:33842826
501	PMID:36844747
502	PMID:35141291
503	PMID:33987370
504	PMID:33346428
505	PMID:34525967
506	PMID:34165031
507	PMID:31940748
508	PMID:37580777
509	PMID:31495774
510	PMID:37405052
511	PMID:34409634
512	PMID:35223980
513	PMID:31977906
514	PMID:35174219
515	PMID:32766961
516	PMID:33268696
517	PMID:32546193
518	PMID:33858484
519	PMID:32041617
520	PMID:35448076
521	PMID:33436103
522	PMID:32989965
523	PMID:35877573
524	PMID:32219140
525	PMID:34532380
526	PMID:32633394
527	PMID:35222579
528	PMID:33762513
529	PMID:34244268
530	PMID:33130787
531	PMID:35644423
532	PMID:32667032
533	PMID:32348163
534	PMID:33132382
535	PMID:35720228
536	PMID:33527329
537	PMID:34629991
538	PMID:32321351
539	PMID:33858344
540	PMID:32815171
541	PMID:35283288
542	PMID:34594121
543	PMID:33130851
544	PMID:33009702
545	PMID:32160807
546	PMID:35886486
547	PMID:32584133
548	PMID:31391352
549	PMID:34853217
550	PMID:37391119
551	PMID:37070954
552	PMID:33372526
553	PMID:35783856
554	PMID:37347688
555	PMID:35204347
556	PMID:32033332
557	PMID:35438019
558	PMID:36369093
559	PMID:34939556
560	PMID:35141130
561	PMID:33435768
562	PMID:34086163
563	PMID:36186255
564	PMID:34540011
565	PMID:35438151
566	PMID:35105720
567	PMID:33077690
568	PMID:32719924
569	PMID:36088434
570	PMID:35837773
571	PMID:31642412
572	PMID:34109516
573	PMID:33642044
574	PMID:35921096
575	PMID:36345357
576	PMID:36646016
577	PMID:32727739
578	PMID:34595552
579	PMID:32461808
580	PMID:34301669
581	PMID:34216037
582	PMID:36184551
583	PMID:32546237
584	PMID:32602777
585	PMID:33817621
586	PMID:32175406
587	PMID:35777002
588	PMID:33588758
589	PMID:35103897
590	PMID:33759588
591	PMID:34821711
592	PMID:33865522
593	PMID:31980638
594	PMID:33789832
595	PMID:32866166
596	PMID:34587955
597	PMID:34713783
598	PMID:32765675
599	PMID:33851579
600	PMID:32469254
601	PMID:37222220
602	PMID:31594532
603	PMID:33660521
604	PMID:34766662
605	PMID:33897802
606	PMID:32757795
607	PMID:32010275
608	PMID:36741829
609	PMID:33335231
610	PMID:32429880
611	PMID:37395634
612	PMID:32674231
613	PMID:36189773
614	PMID:33167008
615	PMID:36421822
616	PMID:32607637
617	PMID:32097388
618	PMID:32816578
619	PMID:34079274
620	PMID:32801670
621	PMID:32886697
622	PMID:32468428
623	PMID:34631402
624	PMID:35878588
625	PMID:32968632
626	PMID:34592581
627	PMID:34787834
628	PMID:36381642
629	PMID:35960412
630	PMID:34520495
631	PMID:32949947
632	PMID:31470444
633	PMID:37674333
634	PMID:36532779
635	PMID:33593717
636	PMID:36569022
637	PMID:32832146
638	PMID:32711213
639	PMID:33680369
640	PMID:36360218
641	PMID:35097030
642	PMID:34660661
643	PMID:32522566
644	PMID:34323122
645	PMID:36601065
646	PMID:35457109
647	PMID:32863238
648	PMID:32143410
649	PMID:34706556
650	PMID:32031967
